# Supplementary material for: Establishing Physalis as a Solanaceae model system enables genetic reevaluation of the inflated calyx syndrome
Source: Plant Cell. 2022 Oct 21;35(1):351–68. doi: 10.1093/plcell/koac305 (PMC9806562; doi:10.1093/plcell/koac305)
Supplement: koac305_Supplementary_Data [file koac305_supplementary_data.zip]

Archive with 7 entries (6 files):
- SupplementaryFile/
- SupplementaryFile/tpc22.00728.PeerReviewReport.pdf
- SupplementaryFile/tpc.22.00728Supplemental Figures and Tables.pdf
- SupplementaryFile/Ath Sol Pg Ph AP2 protein tree.mtsx
- SupplementaryFile/Author_Revisions_Checklist.pdf
- SupplementaryFile/tpc.22.00728Supplemental Data Sets 1XXX8.xlsx
- SupplementaryFile/Solanaceae.aln.iqtree
