# Supplementary material for: Establishing Physalis as a Solanaceae model system enables genetic reevaluation of the inflated calyx syndrome
Source: Plant Cell. 2022 Oct 21;35(1):351–68. doi: 10.1093/plcell/koac305 (PMC9806562; doi:10.1093/plcell/koac305)
Supplement: koac305_Supplementary_Data [file koac305_supplementary_data.zip › SupplementaryFile/Solanaceae.aln.iqtree]

IQ-TREE 2.1.4-beta COVID-edition built Jun 24 2021

Input file name: /grid/lippman/home/ahendelm/CNS/Conservatory/genomes/Solanaceae/Solanaceae.aln
Type of analysis: ModelFinder + tree reconstruction + non-parametric bootstrap (100 replicates)
Random seed number: 506617

REFERENCES
----------

To cite IQ-TREE please use:

Bui Quang Minh, Heiko A. Schmidt, Olga Chernomor, Dominik Schrempf,
Michael D. Woodhams, Arndt von Haeseler, and Robert Lanfear (2020)
IQ-TREE 2: New models and efficient methods for phylogenetic inference
in the genomic era. Mol. Biol. Evol., in press.
https://doi.org/10.1093/molbev/msaa015

To cite ModelFinder please use: 

Subha Kalyaanamoorthy, Bui Quang Minh, Thomas KF Wong, Arndt von Haeseler,
and Lars S Jermiin (2017) ModelFinder: Fast model selection for
accurate phylogenetic estimates. Nature Methods, 14:587–589.
https://doi.org/10.1038/nmeth.4285

SEQUENCE ALIGNMENT
------------------

Input data: 11 sequences with 16053 amino-acid sites
Number of constant sites: 11521 (= 71.7685% of all sites)
Number of invariant (constant or ambiguous constant) sites: 11521 (= 71.7685% of all sites)
Number of parsimony informative sites: 1867
Number of distinct site patterns: 4133

ModelFinder
-----------

Best-fit model according to BIC: Q.mammal+F+G4

List of models sorted by BIC scores: 

Model                  LogL         AIC      w-AIC        AICc     w-AICc         BIC      w-BIC
Q.mammal+F+G4    -86660.866  173399.732 +    0.979  173399.926 +    0.979  173699.394 +    0.999
Q.mammal+F+R2    -86663.729  173407.459 -   0.0206  173407.664 -   0.0205  173714.805 -  0.00045
Q.bird+F+G4      -86669.853  173417.706 - 0.000122  173417.901 - 0.000122  173717.369 - 0.000125
Q.bird+G4        -86765.989  173571.978 - 3.87e-38  173572.031 - 4.16e-38  173725.651 - 1.99e-06
Q.bird+F+R2      -86673.222  173426.444 - 1.55e-06  173426.648 - 1.54e-06  173733.790 - 3.39e-08
Q.bird+R2        -86769.229  173580.458 - 5.58e-40  173580.516 - 5.98e-40  173741.815 - 6.14e-10
Q.mammal+G4      -86781.871  173603.741 - 4.91e-45  173603.794 - 5.27e-45  173757.414 - 2.52e-13
Q.mammal+R2      -86784.852  173611.705 - 9.15e-47  173611.762 -  9.8e-47  173773.061 - 1.01e-16
Q.plant+F+G4     -86803.415  173684.830 - 1.21e-62  173685.025 - 1.21e-62  173984.493 - 1.23e-62
Q.plant+F+R2     -86805.584  173691.167 - 5.09e-64  173691.372 - 5.06e-64  173998.513 - 1.11e-65
Q.plant+G4       -87003.799  174047.598 - 2.03e-141  174047.651 - 2.18e-141  174201.271 - 1.04e-109
Q.plant+R2       -87005.199  174052.398 - 1.85e-142  174052.456 - 1.98e-142  174213.755 - 2.03e-112
JTT+F+G4         -86920.814  173919.628 - 1.25e-113  173919.823 - 1.25e-113  174219.290 - 1.28e-113
JTT+F+R2         -86923.298  173926.595 - 3.84e-115  173926.800 - 3.82e-115  174233.941 - 8.4e-117
JTTDCMut+F+G4    -86944.508  173967.017 - 6.4e-124  173967.212 - 6.41e-124  174266.679 - 6.54e-124
JTTDCMut+F+R2    -86946.838  173973.676 - 2.29e-125  173973.881 - 2.28e-125  174281.022 - 5.02e-127
JTT+G4           -87080.811  174201.621 - 7.29e-175  174201.674 - 7.83e-175  174355.294 - 3.74e-143
JTT+R2           -87082.571  174207.142 - 4.61e-176  174207.199 - 4.94e-176  174368.498 - 5.08e-146
HIVb+F+G4        -87002.952  174083.904 - 2.66e-149  174084.099 - 2.66e-149  174383.566 - 2.71e-149
HIVb+F+R2        -87008.292  174096.583 - 4.69e-152  174096.788 - 4.67e-152  174403.930 - 1.03e-153
JTTDCMut+G4      -87113.350  174266.701 - 5.38e-189  174266.753 - 5.78e-189  174420.374 - 2.76e-157
JTTDCMut+R2      -87114.938  174271.876 - 4.05e-190  174271.933 - 4.34e-190  174433.232 - 4.45e-160
mtMet+F+G4       -87456.171  174990.342 -        0  174990.537 -        0  175290.005 -        0
mtMet+F+R2       -87453.027  174986.054 -        0  174986.259 -        0  175293.401 -        0
FLU+F+G4         -87553.298  175184.596 -        0  175184.791 -        0  175484.258 -        0
FLU+F+R2         -87550.508  175181.016 -        0  175181.220 -        0  175488.362 -        0
mtVer+F+R2       -87587.772  175255.543 -        0  175255.748 -        0  175562.889 -        0
mtVer+F+G4       -87597.762  175273.524 -        0  175273.719 -        0  175573.187 -        0
Q.insect+F+G4    -87624.796  175327.592 -        0  175327.787 -        0  175627.254 -        0
Q.insect+F+R2    -87626.752  175333.505 -        0  175333.709 -        0  175640.851 -        0
mtInv+F+G4       -87687.343  175452.685 -        0  175452.880 -        0  175752.348 -        0
mtInv+F+R2       -87684.457  175448.915 -        0  175449.120 -        0  175756.261 -        0
WAG+F+G4         -87768.363  175614.725 -        0  175614.920 -        0  175914.388 -        0
WAG+F+R2         -87767.892  175615.785 -        0  175615.989 -        0  175923.131 -        0
VT+F+G4          -87807.607  175693.213 -        0  175693.408 -        0  175992.876 -        0
VT+F+R2          -87810.086  175700.171 -        0  175700.376 -        0  176007.517 -        0
HIVb+G4          -87910.841  175861.683 -        0  175861.735 -        0  176015.356 -        0
HIVb+R2          -87914.379  175870.757 -        0  175870.815 -        0  176032.114 -        0
HIVw+F+G4        -87845.741  175769.482 -        0  175769.676 -        0  176069.144 -        0
HIVw+F+R2        -87846.498  175772.997 -        0  175773.202 -        0  176080.343 -        0
cpREV+F+R2       -87877.820  175835.641 -        0  175835.846 -        0  176142.987 -        0
cpREV+F+G4       -87883.744  175845.487 -        0  175845.682 -        0  176145.149 -        0
VT+G4            -87981.604  176003.208 -        0  176003.260 -        0  176156.881 -        0
Q.yeast+F+G4     -87889.658  175857.315 -        0  175857.510 -        0  176156.978 -        0
Q.yeast+F+R2     -87889.826  175859.651 -        0  175859.856 -        0  176166.997 -        0
VT+R2            -87983.450  176008.900 -        0  176008.958 -        0  176170.257 -        0
Q.pfam+F+G4      -87932.999  175943.997 -        0  175944.192 -        0  176243.660 -        0
Q.pfam+F+R2      -87932.492  175944.984 -        0  175945.189 -        0  176252.330 -        0
WAG+G4           -88053.981  176147.961 -        0  176148.014 -        0  176301.634 -        0
WAG+R2           -88053.036  176148.071 -        0  176148.129 -        0  176309.428 -        0
Q.insect+G4      -88080.530  176201.059 -        0  176201.111 -        0  176354.732 -        0
Q.insect+R2      -88081.148  176204.297 -        0  176204.354 -        0  176365.653 -        0
FLU+R2           -88106.598  176255.197 -        0  176255.254 -        0  176416.553 -        0
FLU+G4           -88111.833  176263.666 -        0  176263.718 -        0  176417.339 -        0
LG+F+G4          -88062.592  176203.185 -        0  176203.379 -        0  176502.847 -        0
LG+F+R2          -88060.751  176201.502 -        0  176201.707 -        0  176508.848 -        0
Dayhoff+F+R2     -88083.766  176247.532 -        0  176247.737 -        0  176554.878 -        0
Dayhoff+F+G4     -88088.957  176255.915 -        0  176256.109 -        0  176555.577 -        0
DCMut+F+R2       -88085.846  176251.692 -        0  176251.897 -        0  176559.038 -        0
DCMut+F+G4       -88090.853  176259.705 -        0  176259.900 -        0  176559.368 -        0
mtREV+F+R2       -88098.500  176277.000 -        0  176277.205 -        0  176584.346 -        0
mtREV+F+G4       -88105.375  176288.750 -        0  176288.944 -        0  176588.412 -        0
Q.pfam+G4        -88283.306  176606.612 -        0  176606.665 -        0  176760.285 -        0
Q.pfam+R2        -88281.067  176604.134 -        0  176604.192 -        0  176765.491 -        0
cpREV+R2         -88375.283  176792.565 -        0  176792.623 -        0  176953.922 -        0
cpREV+G4         -88381.680  176803.359 -        0  176803.412 -        0  176957.032 -        0
LG+G4            -88416.017  176872.035 -        0  176872.087 -        0  177025.708 -        0
LG+R2            -88411.815  176865.630 -        0  176865.688 -        0  177026.987 -        0
LG+R3            -88410.587  176867.175 -        0  176867.244 -        0  177043.899 -        0
LG+I+G4          -88420.382  176882.765 -        0  176882.822 -        0  177044.121 -        0
Q.yeast+G4       -88446.609  176933.217 -        0  176933.270 -        0  177086.890 -        0
Q.yeast+R2       -88445.360  176932.720 -        0  176932.778 -        0  177094.077 -        0
LG+I             -88487.598  177015.196 -        0  177015.249 -        0  177168.869 -        0
Dayhoff+R2       -88579.524  177201.047 -        0  177201.105 -        0  177362.404 -        0
Dayhoff+G4       -88584.786  177209.573 -        0  177209.625 -        0  177363.246 -        0
DCMut+R2         -88582.798  177207.596 -        0  177207.654 -        0  177368.953 -        0
DCMut+G4         -88587.874  177215.748 -        0  177215.801 -        0  177369.421 -        0
mtMAM+F+R2       -88509.699  177099.399 -        0  177099.604 -        0  177406.745 -        0
mtMAM+F+G4       -88525.118  177128.237 -        0  177128.432 -        0  177427.899 -        0
rtREV+F+G4       -88639.320  177356.640 -        0  177356.834 -        0  177656.302 -        0
rtREV+F+R2       -88635.867  177351.734 -        0  177351.939 -        0  177659.080 -        0
PMB+F+G4         -88646.420  177370.840 -        0  177371.035 -        0  177670.503 -        0
PMB+F+R2         -88647.389  177374.779 -        0  177374.983 -        0  177682.125 -        0
mtZOA+F+R2       -88687.584  177455.168 -        0  177455.372 -        0  177762.514 -        0
mtZOA+F+G4       -88706.636  177491.273 -        0  177491.468 -        0  177790.935 -        0
Blosum62+F+G4    -88828.435  177734.870 -        0  177735.065 -        0  178034.532 -        0
Blosum62+F+R2    -88828.481  177736.962 -        0  177737.167 -        0  178044.308 -        0
PMB+G4           -88992.021  178024.042 -        0  178024.094 -        0  178177.715 -        0
PMB+R2           -88992.643  178027.286 -        0  178027.343 -        0  178188.642 -        0
LG               -89143.231  178324.463 -        0  178324.510 -        0  178470.452 -        0
Blosum62+G4      -89242.210  178524.421 -        0  178524.473 -        0  178678.094 -        0
Blosum62+R2      -89241.527  178525.054 -        0  178525.112 -        0  178686.411 -        0
HIVw+G4          -89574.822  179189.644 -        0  179189.696 -        0  179343.317 -        0
HIVw+R2          -89572.367  179186.734 -        0  179186.791 -        0  179348.090 -        0
rtREV+R2         -89580.719  179203.439 -        0  179203.496 -        0  179364.795 -        0
rtREV+G4         -89587.276  179214.552 -        0  179214.605 -        0  179368.226 -        0
mtART+F+R2       -89788.430  179656.860 -        0  179657.065 -        0  179964.206 -        0
mtART+F+G4       -89840.153  179758.306 -        0  179758.501 -        0  180057.969 -        0
mtMet+R2         -91330.417  182702.834 -        0  182702.892 -        0  182864.191 -        0
mtMet+G4         -91337.041  182714.082 -        0  182714.135 -        0  182867.755 -        0
mtVer+R2         -91575.182  183192.364 -        0  183192.422 -        0  183353.721 -        0
mtVer+G4         -91591.184  183222.368 -        0  183222.421 -        0  183376.041 -        0
mtREV+R2         -91808.747  183659.493 -        0  183659.551 -        0  183820.850 -        0
mtREV+G4         -91821.325  183682.650 -        0  183682.702 -        0  183836.323 -        0
mtZOA+R2         -91832.302  183706.604 -        0  183706.662 -        0  183867.961 -        0
mtZOA+G4         -91855.235  183750.469 -        0  183750.522 -        0  183904.142 -        0
mtMAM+R2         -92434.813  184911.626 -        0  184911.684 -        0  185072.983 -        0
mtMAM+G4         -92455.855  184951.710 -        0  184951.762 -        0  185105.383 -        0
mtInv+G4         -92560.976  185161.952 -        0  185162.004 -        0  185315.625 -        0
mtInv+R2         -92558.190  185158.381 -        0  185158.438 -        0  185319.737 -        0
mtART+R2         -93475.952  186993.904 -        0  186993.961 -        0  187155.260 -        0
mtART+G4         -93514.866  187069.733 -        0  187069.785 -        0  187223.406 -        0

AIC, w-AIC   : Akaike information criterion scores and weights.
AICc, w-AICc : Corrected AIC scores and weights.
BIC, w-BIC   : Bayesian information criterion scores and weights.

Plus signs denote the 95% confidence sets.
Minus signs denote significant exclusion.

SUBSTITUTION PROCESS
--------------------

Model of substitution: Q.mammal+F+G4

State frequencies: (empirical counts from alignment)

  pi(A) = 0.0692
  pi(R) = 0.0496
  pi(N) = 0.0459
  pi(D) = 0.0544
  pi(C) = 0.0172
  pi(Q) = 0.0387
  pi(E) = 0.0659
  pi(G) = 0.0599
  pi(H) = 0.0246
  pi(I) = 0.0509
  pi(L) = 0.0905
  pi(K) = 0.0632
  pi(M) = 0.0236
  pi(F) = 0.0377
  pi(P) = 0.0574
  pi(S) = 0.1031
  pi(T) = 0.0506
  pi(W) = 0.0107
  pi(Y) = 0.0235
  pi(V) = 0.0635

Model of rate heterogeneity: Gamma with 4 categories
Gamma shape alpha: 0.6109

 Category  Relative_rate  Proportion
  1         0.0554         0.2500
  2         0.3183         0.2500
  3         0.8868         0.2500
  4         2.7396         0.2500
Relative rates are computed as MEAN of the portion of the Gamma distribution falling in the category.

MAXIMUM LIKELIHOOD TREE
-----------------------

Log-likelihood of the tree: -86660.0517 (s.e. 512.5430)
Unconstrained log-likelihood (without tree): -101539.5120
Number of free parameters (#branches + #model parameters): 39
Akaike information criterion (AIC) score: 173398.1034
Corrected Akaike information criterion (AICc) score: 173398.2983
Bayesian information criterion (BIC) score: 173697.7658

Total tree length (sum of branch lengths): 0.6199
Sum of internal branch lengths: 0.1875 (30.2377% of tree length)

NOTE: Tree is UNROOTED although outgroup taxon 'Phygri1.3.fixed' is drawn at root
Numbers in parentheses are  standard bootstrap support (%)

+**Phygri1.3.fixed
|
|                                 +---------------------------Petunia
|                    +------------| (100)
|                    |            +-------------------------Nicotiana
|                 +--| (48)
|                 |  |             +--Spennellii
|                 |  |          +--| (100)
|                 |  |          |  +--Slycopersicum
|                 |  |       +--| (100)
|                 |  |       |  +--Slycoperscoides06
|                 |  |  +----| (100)
|                 |  |  |    +--Stuberosum
|                 |  +--| (100)
|                 |     +------------Smelongena
|              +--| (97)
|              |  +-------Jsinuosa
+--------------| (100)
|              +---------------Cannuum
|
+**Ppruinosa

Tree in newick format:

(Phygri1.3.fixed:0.0000029156,((((Petunia:0.1209998635,Nicotiana:0.1100905927)100:0.0586934185,((((Spennellii:0.0059369120,Slycopersicum:0.0089769494)100:0.0103632501,Slycoperscoides06:0.0126595218)100:0.0089270061,Stuberosum:0.0144738853)100:0.0235675401,Smelongena:0.0549430994)100:0.0134375400)48:0.0023321900,Jsinuosa:0.0360427766)97:0.0056712527,Cannuum:0.0683581691)100:0.0644641962,Ppruinosa:0.0000010000);

CONSENSUS TREE
--------------

Consensus tree is constructed from 100 bootstrap trees
Log-likelihood of consensus tree: -86660.075979
Robinson-Foulds distance between ML tree and consensus tree: 0

Branches with support >0.000000% are kept (extended consensus)
Branch lengths are optimized by maximum likelihood on original alignment
Numbers in parentheses are bootstrap supports (%)

+--Phygri1.3.fixed
|
|                                 +---------------------------Petunia
|                    +------------| (100)
|                    |            +-------------------------Nicotiana
|                 +--| (48)
|                 |  |             +--Spennellii
|                 |  |          +--| (100)
|                 |  |          |  +--Slycopersicum
|                 |  |       +--| (100)
|                 |  |       |  +--Slycoperscoides06
|                 |  |  +----| (100)
|                 |  |  |    +--Stuberosum
|                 |  +--| (100)
|                 |     +------------Smelongena
|              +--| (97)
|              |  +-------Jsinuosa
+--------------| (100)
|              +---------------Cannuum
|
+--Ppruinosa


Consensus tree in newick format: 

(Phygri1.3.fixed:0.0000029156,((((Petunia:0.1209981191,Nicotiana:0.1100874636)100:0.0586947978,((((Spennellii:0.0059366839,Slycopersicum:0.0089765346)100:0.0103629167,Slycoperscoides06:0.0126589329)100:0.0089267873,Stuberosum:0.0144732646)100:0.0235668553,Smelongena:0.0549416701)100:0.0134365940)48:0.0023323203,Jsinuosa:0.0360419958)97:0.0056716836,Cannuum:0.0683574813)100:0.0644637061,Ppruinosa:0.0000029156);

TIME STAMP
----------

Date and time: Fri Nov 19 01:18:42 2021
Total CPU time used: 185.820341 seconds (0h:3m:5s)
Total wall-clock time used: 186.8044706 seconds (0h:3m:6s)
